# Supplementary material for: A Novel Iridovirus Discovered in Deep-Sea Carnivorous Sponges
Source: Viruses. 2022 Jul 22;14(8):1595. doi: 10.3390/v14081595 (PMC9330688; doi:10.3390/v14081595)
Supplement: Supplementary file 1 [file viruses-14-01595-s001.zip]

Archive with 2 entries (2 files):
- Supplementary file.txt
- SupplementaryMaterial.pdf
