# Supplementary material for: A Novel Iridovirus Discovered in Deep-Sea Carnivorous Sponges
Source: Viruses. 2022 Jul 22;14(8):1595. doi: 10.3390/v14081595 (PMC9330688; doi:10.3390/v14081595)
Supplement: Supplementary file 1 [file viruses-14-01595-s001.zip › Supplementary file.txt]

>Calanus-finmarchicus_1
GTTCAATCGCTGCGCCCATTCATTAACCCCGCCAGTAGTCCGGGCAGTATTTCACCCGCCCGTATATTTATTGCACTACTTACCCGCCCCCTGTTGCCACGGTTATTGATCTGCTTATTATTCCAACTACTTCTTCTGGTCGGGGTCCTATTTCTGCTACAGTTACCGCCTCCAGTGTCGCCAGGGCTATCTCACCAGTAATCGGCCTGACTACCAACC
>Calanus-finmarchicus_2
CAGATAGCCTAAGGAGGCCCCTCAATGCTGGTGACCCTCTCCCCAAGTGCACCTACGGGCGGGCGTGAATTTTTTGCAAATAATTGTTAAGGGACTACTCGACTAATAAGTTATGCCTAAAGATAAGAACCCTCAGCTGGGGGGGGGTGTCCCCTTTAAAGCCGTCTTTCAAGGTATTCCCAAAAGCTGAAATGGGGCCCATTAACATGGAACAGGAAACACACAACTATAGATAGTGGGCGTTTTAGGCTATATTTATATAGTCGACCCCGCGAGGTAAAATATATTAATAGTGCTAAGCACTTTTTAATTCCCGGGAACTTTGCTCTGCGTATTCAGACACACGGGCTTAGGT
>Calanus-finmarchicus_3
AGACTATAAGAACACCTTACGAATCTATGCTATTGGGTTCTCAAGTTTATCATCTGAAAGCTCAGCCTACTTGTGTTTTGTGTCAGCCTACTTGTGTTTTGTGTCAGCCTACTTCTGTTTCTCTATCTCTGGACATAAAAGAATGTCTAGGACATTGTGTATTCCCAAGCGGTCACCCATCCAAGTACTAACACAACTCAATGTTGCTTAACTTCAGTGATCGGACGAGAACTGGTGTTTTCAACATGATATGGCCCTAGACATTCTTAGCCCACCTCCTACTCTAACACAC
>Calanus-finmarchicus_4
GGCTAACTTTGGGGGGCCCTTCACTTATAATTTACTAGGTGAAATCTTACTAATCGTAAATTTAATTACTTTAAGTGCACCCTTCCTAATAATTGTGGCCAGGATTTCATTTTTTTCTGCAGCGTATAGGCTGATTCTATACGCTAGCACCCAGCAGGGCTCACTACTCAATGGTTCATTTTCAATGTCTAATGTTAACTGTCGGGAAATGCTAATTGTCTCCTCCCATGTTTGGCCTCTTTTGCTATTACTCAGGTCTCCATCTTTAATTTAATGT
>Calanus-finmarchicus_5
GGGTAATATGGCAGGATAACCCAAGACGACAATATAGCAGGATACTATAATAGGGCAGGAGATAGTGTGACAGTATAGTATAATAATGCAGCATGCCAATGTAATAGGGGCAATGTAATAGTATAATAGGGTAGGGTAATACGGTGAGGTACCATAATAAGATAGTATACTGTGGTATTATGGTAATGTATTACTGTCAGCTAATGTGACAGGATACTGTAAGAGGTACCATGCTAAGAGAGATATGG
>Calanus-hyperboreus_1
GATTAACCCTGTAGAAGGCAAGGGAATTGTCCCCACAGTAATGTATTGCTAGAAATAGGCCAGTCAGAATTTGAATAATTAGGCAAAGACCGAGTAAGGAGCCAAAATTTCACATTGCTCTAATATTAGTGGGCGTGGGAAGCTCGTATAGGGCCCCCGAGGCGATTTTTAAAAGGGGGTGTGTTTTCAATAAAGAAACCATTAATTGTAG
>Eurytemora-affinis_1
TGCCTGGAGTACTGCAAGAAGTTCTATGTAGTTCAGCAAAAATTCCTTCCTTGGCTTGACAAAGCTGAGAGTAGTCTTGAAAGAATGGAGCCAATCAGTTTTGTTCTTTCTGAGCTCAAGAAACAAGAAAAAGAACTTCAATCATTCAGAAATGATGTCAACAGACATGCTTCAGAGTATGACTTGAATACTAATTCTGGGGATACCTTTTCTTCTGCTTGTGAC
>Eurytemora-affinis_2
GTGGGATTGTGTGTACCTGCATAGCGTTGTAAAGAAGTTGATGTTCAAACTTCTTGACCCCAAGTATTTGCTGGAAGAGGTCATACAACTGTTCCTTGTTCATCATCTCGTTGCCCATCATGGAGGTGGGAGGTCTCTGGCCAGGTCGTCGTTGTTCATCGTCTAAATATAATACATTGTATTCATTTATTCATTGTATTTAGTTATCATCTCAATATAATAT
>Eurytemora-affinis_3
CCTTTATACTCACATTTATTTCATGGGTATTGAATGTCTTTGTGCTTGTACTCCACATGTTTCTTAAGATGACTAGTTGTTGTTGCTTTGTACTCACATTTATTGCATGGGTAACGAATGCCTTTGTGCTTGTACTCCACATGTTTCTTAAGATGACTAGTTGTTATTGCTTTATAATCACACTTATCACAGGAATAAACAACTCCTTGATAGTTTGCTTC
>Metridia/Pleuromamma-sp._1
GTTTCATTCGCCATTACTAAGGAAATCACTGTTGTTTTCTTTTCCTCCGCTTATTAATATGCTTAAATTCGGCGGGTAATCTTGCTTGCTCTCAGGTCGAAGGTTGAATTGGTATCTACGGGACATTAAGTTATATCCCACACCGTACTTCGTGGCGCTTGAGAAGGACCCAGGAAATAAATCCCAAGAGTCGCGATTCAGGCACTCCACAAAGCACACCTTAAAGCTGTGGCAT
>Neocalanus-flemingeri_1
GAATTACTAAATTGCTACATGTAAATATTATTAATTGTTAATTATAACTAAAAAAACTTAAATATATCTACATGTTATCTGATTTAAAACGTGTAATTTATTATTAATTTAAACAACCACACATAAAAGAAATTTAAGAAGTAATTAATGGGGATTATCTTTTAATATTCAAGTTCCTCTACAAGGGGTAAAATACTGCCATGCTATTTAAGTTTTAAGATTAAATCCTTCATTTGCCGGGTGCCAATTGGATCAAGGCCGCTGGTCGGTTCGTCGAGCAGGATCAGATCGGGGTCATTGATCAGTACCTGTGCAAGACCGATGCGACGCGTCATCCCTTTGGAATATTCTTTCAGAGGTCGGCGAGCGGCGGAGGAGAGTCCGACCATCTCGATCAATTGCTCGCTCCGTTCGCGTCGTACCTTGGTAGGCATATTGAAGAGCCTTCCATAGAAGTCGAG
>Macrobrachium-nipponense_1
ATATTATACAGGGTGGGGCAAATCAAATGCCCTAGCTTAGAAAAAAAAATTTGATAAGTAAAACAATACTTACATAATTATTTATTGTTTTATTCGAATCAGTATACAATGCCGTTTGTGTGACTCTTTGAAGATTGCATCAGTTATTATTTTTTTTCAGTTATTTTTTAATTTTTTATTTATTATTTTTTTTCAGTTATTTTTTAATTTTTTATTTTTTTTCAGTTGAAGCCATGACTTGGTCGGGTGAACAACGCGGATTTGCAGTGAGCACGTTTTTTGAAAATGGCCGTTCTGTCGTCACCACCC
>Macrobrachium-nipponense_2
ACATACATCTGCAAAGTAATCATTTCTCTCATTTGTAGGGGTTGACTGTAGACCACATGCAGCAGTATAACTAGTTTTGAGACAAATTCTTGTTAACCATTGTGTCATTTCTTCATTTTGAAATTCCTTGTCATTATCTGCCCAGAATCCTCTTGAAGGATATTCATATATACAGCACCACTGTGAATCAATTGCATTTACTATTGTACTGGATTTTTTTTCTTTCAGCACAACACCTCTTATCAGATGAGTTAAACGGTCTACCAGTCACAAAATGTTTATT
>Macrobrachium-nipponense_3
GTGCACATCAGACTTCGGATAGTCAGACATCACGTTCAAATGGTAATCTATTAGACCCCCAGAGCTGATCAGGTTTATTTCATTTTTAGCGCCAAAAGTCTGGTGGTGTTTCTTGTAGGAAAATATGTCTACTTCATGGAACTGGACGTCTTACAAAATTCCGTTGGGATGTTTTCTCACCGTTTGCTGTAGGAGAAGGGTACTGTCATATCACGTGATGAGACGTCTCTGCCACAGCT
>Penaeus-monodon_1
AGAAAAGAAACTGGCTCTGTTATTCCCCAAGTACAGGCAAAGCATTTTGCTTCCTGTTTTCACTTGAAGATATTGGCTTCTGCGACTGGAAAAATGCCACACAACAAATGGTGGCTCATGAGAGCAGTAAAGCCCACAGAGATGCTACCATGACCTTGTGCTGAAGAGCAAAAGCATCTGGCCGTGTGAATTCACTGTTGATAGACCAGTGTCAAGCCAAGCACGTTTATGCTAAAGCTGTGCTTCAAAGAGTAGTTTCTACAATCAAATTATTTGCTGAAAGAGCTCTAGCCTTTCGAAGTAATGC
>Penaeus-monodon_2
ATATTTTTGTCAACAAACTGATCCAGAAAACTGATCCAATTTAATTTCCGGAGCACAGACGATTCTACATACAGCTTTTCATCTTTCAGCAACGTTTCAGAGCAGAAAAAGACCTCTTTCCAGAACAGTTTGTGACGAGAAGTGACAAGTAAATGCGTAAACAAATGTACATGTTTGGAAAAGTACTTTGCATCTCATTGTTAACATTTGGTTTGGAGCATTCTCAATGCAATAAAAGTCCCTTGATTTTCTCCCTTTTCAC
>Penaeus-monodon_3
ATGGCATTAATGCATGTAGAATCATCCACTCTGAAAGATGAAAAGCTCAATCATATGGCATTAATGCATGTAGAATCGTCTGTGCTCCGGAAATTAAATTTTAACAATGTTCTGGATCAGGGTGTTGAAAGATTAATGAGAAAAATGTTTAAGTAGCTATAGGCCTATATATGCTTAAAATAAGGGGGTACCACACCATTTTCCAACAAAATTTGACCAAATATTTGTAGCTGTCATAACTTT
>Cyprideis-torosa_1
GTTGTGACATACTCGCGGTAGACAGACAAGTGATCTTGGGTCTGTAACCACACCTCATCCCAGGCCACTTCAGGAACAACGAGATCGAATAACTCGTCCAGGTTGGGAAGTACCGTTTGCACTGACGCCCGACCATGGGCAAAATCGTTAACGATCGTACTGAAACCTTCCGCTTGGCTCGCCTCACCTTCTCGCTTTTTACGAAGCTTCTGAAAGGCGATCTTTTCTCCACCGAGCCAAACAGACCAGCTGCCGGTTACAGTGCGTTTCTCCGCAATTACATAGAGC
>Cyprideis-torosa_2
GCAGGAACAAGATCGGGATTTGTTACGCACACGGCAGAATCTATTGAAGCAACGAACGGACCTGCGTAGACACATGCAATCGTTATTGCGTCGAAGTGGCTTGCATTATAGGGCCGAGACCGGGAATAAAACCCACTGGACCCAGCATCACTACGGCTGGCTTGATCGCACCATCGATGGCTTGTCGGGCAGTGTCAAAGTAAACCTGGAACTGCTGCTGCGTCAGCTCAAAGGAATGAACGATATACTGACAGAATATGATC
>Cyprideis-torosa_3
GTACTCGGCCGGTTCGATCACTTCAAAGATCGCCCGTGCGCGAACAATATCTCCTTGTTTATAGAGCCTATCGAGGAGCTCGAATGTCCCATCAGTTTGCTGGCCATTAGCGAGCGCGATCTCGAAAGCGCAATCCTGCTCGTCAAAGGCAAGAAATGTCTGCACAAGGTCCAGCTGACTGATAGCTTCAAGGCGATAGTCGATCTCCTTTTCTGTCATCATCAGCTGAACAAACTTAGGTAGCTCACTTTTGTCT
>Cyprideis-torosa_4
TTCCCGAAGGAGTTCTGTTTATTCTAGGATCGCAGTTTCTAGAGCTCGTTGGGCTAGCCCCAAGAATTGTTCAACAAGCCTCAGCCGCCGATCGGCGTATTGACATGAGGCCTTTACCGAAACCAGCCATCTTCGATATGGCGGAGAAGGCTGAATTGCCAGAGCATGTTGATAGGCAAGCGCTGTTCAATGTCTGCGAAGGCCACCCTCTCGTAGCCCGCTACTACAT
>Darwinula-stevensoni_1
CAAAACAGACCGTAGGACTTAAGTACGTCTTCAACCCCAAGGAAACTACTGCGTGTCCCTTCCTGCTCTACAAGTCGCATTGAATAATGTTCGTTCGTAGCATCATCCA
>Lepeophtheirus-salmonis_1
AGGTCATACTGTTCCTGATCTAAAACCCCTCTATCAAGACTATGTAGTGGTGAAAACACAGTTTCAATATATTCTCTGGAAACCAGGGGTGTATACCCATTGGTACGCTTCACCCTGTCGAGGGTGCTATAATATTCATACACAGATGATTGGTGTGAATCTCCAGGCCAAAGAGGAAGTTCAAGAAGAACACCATCTCCTATATTATCCTTAATATACTGATAGCCGGGTTCAATTGGCTGCAGATCTGTTAAGGCCATGGTATCGGTTATATGA
>Lepeophtheirus-salmonis_2
GAACTACCCTGTATTTATTTAACTGTCAATAATTACTATGCAATATCTTGTACATCGTGATAATTTACTCCTGAGCGTTTATATATGTATAACTAAATTTCTTGGCTAAAAAGACTTTGATATTCTTGTGCTATATACCTTTGGCGAGCTTCACTCATCTTCGAGGTTTGATTACAACTTGTTCGGTTCCTGCGTGGAGTCAACTTTAGTTTCATCATTCGAGTAAGTACTAATT
>Lepeophtheirus-salmonis_3
TTTTGGAACTGATCATAAAGTACTTCTTTATCATGCTAAAGTACGTTGGCTTTCCAAGGGGTAATGTTGTTAAACTGGTGAATGAACTGCGAAATGAATTACTTCAATATTTTCAATGTTCTAACACTCGACAAGATTTCATTACTTCATTGGAAAATAATGAATTCCTTCTGAAACTAGCTTATCTTGTTGTCATTTTTGAAATTATAAAATTGTTGAACCAAAGTATCC
>Lepeophtheirus-salmonis_4
TTATAACCTTGTTTTTGTGTAACAGAGGGTATCTGAATCAACAGACGCTCACAACAAGCTTCAATCTAATCTATCTAAAACCATGCAAGAAATTTATGATCAGGAAAAACACATTGCTCAACTGAAGAAGGCTATTAGAGACAAAGAAGCGCCATTAAAGGTAACTTTACAGGACGATATTGTCCTAATTCGACCATGAATTATATGATATCGATGTTCTCTATTGTATTC
